# Supplementary material for: Post-acute COVID-19 syndrome in patients after 12 months from COVID-19 infection in Korea
Source: BMC Infect Dis. 2022 Jan 27;22:93. doi: 10.1186/s12879-022-07062-6 (PMC8793328; doi:10.1186/s12879-022-07062-6)
Supplement: Supplementary file 3 — Additional file 3: Figure S2. Nine major persistent symptoms of concern based on the age groups [file 12879_2022_7062_MOESM3_ESM.zip]

Archive with 6 entries (5 files):
- 12879_2022_7062_MOESM2_ESM/
- 12879_2022_7062_MOESM2_ESM/Additional figure S2A.JPG
- 12879_2022_7062_MOESM2_ESM/Additional figure S2B.JPG
- 12879_2022_7062_MOESM2_ESM/Additional figure S2C.JPG
- 12879_2022_7062_MOESM2_ESM/Additional figure S2D.JPG
- 12879_2022_7062_MOESM2_ESM/Additional figure S2E.JPG
