# Supplementary material for: Post-acute COVID-19 syndrome in patients after 12 months from COVID-19 infection in Korea
Source: BMC Infect Dis. 2022 Jan 27;22:93. doi: 10.1186/s12879-022-07062-6 (PMC8793328; doi:10.1186/s12879-022-07062-6)
Supplement: Supplementary file 5 — Additional file 5: Figure S4. Nine major persistent symptoms of concern based on sex [file 12879_2022_7062_MOESM5_ESM.zip]

Archive with 3 entries (2 files):
- 12879_2022_7062_MOESM4_ESM/
- 12879_2022_7062_MOESM4_ESM/Additional figure S4A.JPG
- 12879_2022_7062_MOESM4_ESM/Additional figure S4B.JPG
